# Supplementary material for: Modulation of Cyclic AMP Levels in Fallopian Tube Cells by Natural and Environmental Estrogens
Source: Cells. 2021 May 19;10(5):1250. doi: 10.3390/cells10051250 (PMC8158772; doi:10.3390/cells10051250)
Supplement: Supplementary file 1 [file cells-10-01250-s001.zip]

Archive with 1 entries (1 files):
- cells-1213647-supplementary.pdf
